# Supplementary material for: Dynamic properties of noise and Her6 levels are optimized by miR‐9, allowing the decoding of the Her6 oscillator
Source: EMBO J. 2020 May 12;39(12):e103558. doi: 10.15252/embj.2019103558 (PMC7298297; doi:10.15252/embj.2019103558)
Supplement: Supplementary file 3 — Movie EV1 [file EMBJ-39-e103558-s003.zip]

Archive with 10 entries (7 files):
- EMBOJ-2019-103558R1-Movie_EV1/
- EMBOJ-2019-103558R1-Movie_EV1/movie EV1.mp4
- __MACOSX/
- __MACOSX/EMBOJ-2019-103558R1-Movie_EV1/
- __MACOSX/EMBOJ-2019-103558R1-Movie_EV1/._movie EV1.mp4
- EMBOJ-2019-103558R1-Movie_EV1/.DS_Store
- __MACOSX/EMBOJ-2019-103558R1-Movie_EV1/._.DS_Store
- EMBOJ-2019-103558R1-Movie_EV1/Legend Movie EV1.txt
- __MACOSX/EMBOJ-2019-103558R1-Movie_EV1/._Legend Movie EV1.txt
- __MACOSX/._EMBOJ-2019-103558R1-Movie_EV1
