# Supplementary material for: Dynamic properties of noise and Her6 levels are optimized by miR‐9, allowing the decoding of the Her6 oscillator
Source: EMBO J. 2020 May 12;39(12):e103558. doi: 10.15252/embj.2019103558 (PMC7298297; doi:10.15252/embj.2019103558)
Supplement: Supplementary file 3 — Movie EV1 [file EMBJ-39-e103558-s003.zip › EMBOJ-2019-103558R1-Movie_EV1/Legend Movie EV1.txt]

Movie EV1. Longitudinal view of Her6::Venus expression observed in the midbrain and hindbrain of Zebrafish embryo starting from 25hpf, scale bar 50�m. Video corresponds to stills included in Figure 1c.
