# Supplementary material for: Dynamic properties of noise and Her6 levels are optimized by miR‐9, allowing the decoding of the Her6 oscillator
Source: EMBO J. 2020 May 12;39(12):e103558. doi: 10.15252/embj.2019103558 (PMC7298297; doi:10.15252/embj.2019103558)
Supplement: Supplementary file 4 — Movie EV2 [file EMBJ-39-e103558-s004.zip]

Archive with 8 entries (5 files):
- EMBOJ-2019-103558R1-Movie_EV2/
- EMBOJ-2019-103558R1-Movie_EV2/movie EV2.mp4
- __MACOSX/
- __MACOSX/EMBOJ-2019-103558R1-Movie_EV2/
- __MACOSX/EMBOJ-2019-103558R1-Movie_EV2/._movie EV2.mp4
- EMBOJ-2019-103558R1-Movie_EV2/Legend Movie EV2.txt
- __MACOSX/EMBOJ-2019-103558R1-Movie_EV2/._Legend Movie EV2.txt
- __MACOSX/._EMBOJ-2019-103558R1-Movie_EV2
