# Supplementary material for: Dynamic properties of noise and Her6 levels are optimized by miR‐9, allowing the decoding of the Her6 oscillator
Source: EMBO J. 2020 May 12;39(12):e103558. doi: 10.15252/embj.2019103558 (PMC7298297; doi:10.15252/embj.2019103558)
Supplement: Supplementary file 4 — Movie EV2 [file EMBJ-39-e103558-s004.zip › EMBOJ-2019-103558R1-Movie_EV2/Legend Movie EV2.txt]

Movie EV2. Transversal view of Her6::Venus embryo showing two distinct expression domains in hindbrain (r6). Video includes a 3D rotated view at 30hpf followed by the expression pattern over development. Video data represents complete Z-stack view corresponding to stills in Figure 1g, 30-40hpf. 
