# Supplementary material for: Dynamic properties of noise and Her6 levels are optimized by miR‐9, allowing the decoding of the Her6 oscillator
Source: EMBO J. 2020 May 12;39(12):e103558. doi: 10.15252/embj.2019103558 (PMC7298297; doi:10.15252/embj.2019103558)
Supplement: Supplementary file 5 — Movie EV3 [file EMBJ-39-e103558-s005.zip]

Archive with 8 entries (5 files):
- EMBOJ-2019-103558R1-Movie_EV3/
- EMBOJ-2019-103558R1-Movie_EV3/movie EV3.mp4
- __MACOSX/
- __MACOSX/EMBOJ-2019-103558R1-Movie_EV3/
- __MACOSX/EMBOJ-2019-103558R1-Movie_EV3/._movie EV3.mp4
- EMBOJ-2019-103558R1-Movie_EV3/Legend Movie EV3.txt
- __MACOSX/EMBOJ-2019-103558R1-Movie_EV3/._Legend Movie EV3.txt
- __MACOSX/._EMBOJ-2019-103558R1-Movie_EV3
