# Supplementary material for: Dynamic properties of noise and Her6 levels are optimized by miR‐9, allowing the decoding of the Her6 oscillator
Source: EMBO J. 2020 May 12;39(12):e103558. doi: 10.15252/embj.2019103558 (PMC7298297; doi:10.15252/embj.2019103558)
Supplement: Supplementary file 5 — Movie EV3 [file EMBJ-39-e103558-s005.zip › EMBOJ-2019-103558R1-Movie_EV3/Legend Movie EV3.txt]

Movie EV3. Her6::Venus expression observed with single cell resolution in the hindbrain (r6) of embryo starting from 34hpf (corresponding to time point 0), scale bar 10um. Video data represents complete Z-stack corresponding to stills in Figure 2c.
