# Supplementary material for: Dynamic properties of noise and Her6 levels are optimized by miR‐9, allowing the decoding of the Her6 oscillator
Source: EMBO J. 2020 May 12;39(12):e103558. doi: 10.15252/embj.2019103558 (PMC7298297; doi:10.15252/embj.2019103558)
Supplement: Supplementary file 6 — Source Data for Appendix [file EMBJ-39-e103558-s006.zip]

Archive with 1 entries (1 files):
- embj2019103558-sup-0005-SDataFigS2.pdf
